# Supplementary material for: Design, Synthesis, and Antiproliferative Activity of New 5-Chloro-indole-2-carboxylate and Pyrrolo[3,4-b]indol-3-one Derivatives as Potent Inhibitors of EGFRT790M/BRAFV600E Pathways
Source: Molecules. 2023 Jan 28;28(3):1269. doi: 10.3390/molecules28031269 (PMC9921301; doi:10.3390/molecules28031269)
Supplement: Supplementary file 1 [file molecules-28-01269-s001.zip]

Archive with 1 entries (1 files):
- molecules-2180230-SI.pdf
